# Supplementary material for: The Preparing Residents for International Medical Experiences (PRIME) Simulation Workshop: Equipping Surgery and Anesthesia Trainees for International Rotations
Source: MedEdPORTAL. 2021 Feb 11;17:11088. doi: 10.15766/mep_2374-8265.11088 (PMC7880254; doi:10.15766/mep_2374-8265.11088)
Supplement: Supplementary file 1 — Simulation 1.docxSimulation 2.docxSimulation 3.docxSimulation 2 Lab Values.docxSimulation 3 Lab Values.docxResident Self-Assessment.docxCritical Actions Checklist.docxDebriefing Guide.docxSimulation Evaluation.docx [file mep_2374-8265.11088-s001.zip]

Archive with 10 entries (10 files):
- A. Simulation 1.docx
- B. Simulation 2.docx
- C. Simulation 3.docx
- D. Simulation 2 Lab Values.docx
- E. Simulation 3 Lab Values.docx
- F. Resident Self-Assessment.docx
- G. Critical Actions Checklist.docx
- H. Debriefing Guide.docx
- I. Simulation Evaluation.docx
- _Educational_Summary_Report_11088.pdf
